# Supplementary material for: The m6A methyltransferase METTL16 inhibits the proliferation of pancreatic adenocarcinoma cancer cells via the p21 signaling pathway
Source: Front Oncol. 2023 Apr 25;13:1138238. doi: 10.3389/fonc.2023.1138238 (PMC10166879; doi:10.3389/fonc.2023.1138238)
Supplement: Supplementary file 6 [file Table_1.xlsx]

## Sheet: Sheet1
Associations of METTL16 expression with clinical parameters in pancreatic cancer. (Tissue microarray)
		METTL16 expression
Characteristic	No.	Low(N=67)	High(N=66)	P-value
Age (year)				0.778
<=60	48	28 ( 41.8)	26 ( 39.4)
>60	107	39 ( 58.2)	40 ( 60.6)
Gender				0.094
Female	70	21 ( 31.3)	30 ( 45.5)
Male	85	46 ( 68.7)	36 ( 54.5)
Tumor size				0.001*
<= 4cm	101	19 ( 28.4)	38 ( 57.6)
> 4cm	54	48 ( 71.6)	28 ( 42.4)
Depth of invasion				0.283
T1+T2	116	13 ( 19.4)	18 ( 27.3)
T3+T4	39	54 ( 80.6)	48 ( 72.7)
Phase				0.351
I-II	44	47 ( 70.1)	51 ( 77.3)
III-IV	111	20 ( 29.9)	15 ( 22.7)
Lymph node metastasis				0.57
N0	46	50 ( 74.6)	52 ( 78.8)
N+	109	17 ( 25.4)	14 ( 21.2)
