# Supplementary material for: The m6A methyltransferase METTL16 inhibits the proliferation of pancreatic adenocarcinoma cancer cells via the p21 signaling pathway
Source: Front Oncol. 2023 Apr 25;13:1138238. doi: 10.3389/fonc.2023.1138238 (PMC10166879; doi:10.3389/fonc.2023.1138238)
Supplement: Supplementary file 7 [file Table_2.xlsx]

## Sheet: Sheet1
Multivariate logistic regression analysis. (Tissue microarray)
Characteristic	OR	P-value	95% CI
Age	1.012	0.976	0.477-2.148
Gender	0.476	0.057	0.22-1.020
Tumor Size	0.253	<0.001*	0.112-0.570
Depth of invasion	1.186	0.723	0.462-3.045
Phase	0.555	0.229	0.212-1.450
Lymph node metastasis	0.89	0.816	0.334-2.374
