# Supplementary material for: The m6A methyltransferase METTL16 inhibits the proliferation of pancreatic adenocarcinoma cancer cells via the p21 signaling pathway
Source: Front Oncol. 2023 Apr 25;13:1138238. doi: 10.3389/fonc.2023.1138238 (PMC10166879; doi:10.3389/fonc.2023.1138238)
Supplement: Supplementary file 8 [file Table_3.xlsx]

## Sheet: Sheet1
Antibody	band	application	number
GAPDH	CST	WB (1: 1000)	#5174
β-actin	CST	WB (1: 1000)	#4970
METTL16	Abcam	WB (1: 1000) RIP (5ug)	ab252420
m6A	Abcam	RIP (5ug)	ab208577
CDKN1A	Abcam	WB (1: 1000)	ab102013
CDK1	CST	WB (1: 1000)	#4539
CCNB2	Abcam	WB (1: 1000)	ab185622
HDAC1	CST	WB (1: 1000)	#34589
