# Supplementary material for: The m6A methyltransferase METTL16 inhibits the proliferation of pancreatic adenocarcinoma cancer cells via the p21 signaling pathway
Source: Front Oncol. 2023 Apr 25;13:1138238. doi: 10.3389/fonc.2023.1138238 (PMC10166879; doi:10.3389/fonc.2023.1138238)
Supplement: Supplementary file 9 [file Table_4.xlsx]

## Sheet: Sheet1
Information of the primer.
qRT-PCR primer name	primer sequence (5’-3’)
GAPDH (Forward)	CAGGAGGCATTGCTGATGAT
GAPDH (Reverse)	GAAGGCTGGGGCTCATTT
β-actin (Forward)	CCTGGCACCCAGCACAAT
β-actin (Reverse)	GGGCCGGACTCGTCATAC
METTL16 (Forward)	AATTGACATAGGCACGGGGG
METTL16 (Reverse)	GGAGTGTCTTCTGTGGCACT
CDKN1A (Forward)	AGTCAGTTCCTTGTGGAGCC
CDKN1A (Reverse)	CATTAGCGCATCACAGTCGC
CDK1 (Forward)	TTTCTTTCGCGCTCTAGCCA
CDK1 (Reverse)	CAATCGGGTAGCCCGTAGAC
CCNB2 (Forward)	GCGTGCCATCCTAGTGGATT
CCNB2 (Reverse)	TGCCAACGCACATGTACAGA
RIP qRT-PCR primer name	primer sequence (5’-3’)
CDKN1A (Forward)	AGTCAGTTCCTTGTGGAGCC
CDKN1A (Reverse)	CATTAGCGCATCACAGTCGC
siRNA name	target sequence (5’-3’)
siRNA NC	TTCTCCGAACGTGTCACGT
siRNA METTL16-1	CCTTGAGACTCAACTATAT
siRNA METTL16-2	CCGCCTAGTTCTGTTAATA
siRNA METTL16-3	CCACCAAGTAAGCGAAGAA
CMV-MCS-SV40-Neomycin	Identification target sequence (5’-3’)
KL57942-p3	AAGTTCCCCGAGCTCCTGAG
KL57942-p4	TTATTAGGAAAGGACAGTGGG
